# Supplementary material for: An Inulin-Type Fructan CP-A from Codonopsis pilosula Alleviated 5-Fluorouracil-Induced Intestinal Mucositis via the ERK/MLCK/MLC2 Pathway and Regulation of Gut Microbiota
Source: Pharmaceuticals (Basel). 2024 Feb 26;17(3):297. doi: 10.3390/ph17030297 (PMC10975959; doi:10.3390/ph17030297)
Supplement: Supplementary file 1 [file pharmaceuticals-17-00297-s001.zip]

Archive with 1 entries (1 files):
- pharmaceuticals-2809185-supplementary.pdf
